# Supplementary material for: Predominant Single Stable VpmaV Expression in Strain GM139 and Major Differences with Mycoplasma agalactiae Type Strain PG2
Source: Animals (Basel). 2022 Jan 21;12(3):265. doi: 10.3390/ani12030265 (PMC8833448; doi:10.3390/ani12030265)
Supplement: Supplementary file 1 [file animals-12-00265-s001.zip]

Archive with 1 entries (1 files):
- animals-1510701-supplementary.pdf
